# Supplementary material for: Does the Use of Intravenous Immunoglobulin Improve Clinical Outcomes in Adults With Autoimmune Encephalitis? A Systematic Review
Source: Brain Behav. 2025 May 12;15(5):e70491. doi: 10.1002/brb3.70491 (PMC12069802; doi:10.1002/brb3.70491)
Supplement: Supplementary file 1 — Supporting Information [file BRB3-15-e70491-s001.xlsx]

## Sheet: Sheet1
Author	Year	Title	Study type	Sample size	Outcome measure	Treatment groups	Short-term	Long-term	Adverse events	Seizures	Additional treatments	Mortality rate	Discharge rates	Country
Arino et al	2016	Anti-LGI1–associated cognitive impairment: presentation and long-term outcome	Retrospective cohort	76	Cognitive performance score	4 IVIG, 22 IVIG + steroid, 22 steroid	x	18 mo follow up for 48 pts. 24 improved at least 1 point. At 24 months, 34 pts good outcome (CPS0-1). 14 pts bad outcome. 35 pts with >2 year follow-up - 4 improved further, 2 worsened, 2 died, 27 unchanged.	x	x	7 patients required 2nd line therapy	Out of 35 followed up >2 years, 2 died. 1 from disease complications.	X	Spain
Cai et al	2022	Anti-LGI1–associated cognitive impairment: Presentation and long-term outcome	Retrospective cohort	78	mRS	11 IVMP, 11 IVIG, 56 IVIG+MP	4 week FU. IVMP - 3 improved, 8 stabilised. IVIG - 3 improved, 7 stabilised, 1 exacerbated. IVIG+MP - 20 improved, 32 stabilised, 4 exacerbated.	1 year follow up. IVMP - 11 good. IVIG - 9 good, 2 poor. IVIG+MP - 51 good, 5 poor, 2 relapse.	4/56 adverse effects in IVIG+IVMP	IVMP - 2, IVIG - 5, IVIG+MP - 23	ICU admission: IVMP - 1, IVIG - 1, IVIG+MP - 3	X	X	China
Dai et al	2019	Surgical outcomes in patients with anti-N-methyl D-aspartate receptor encephalitis with ovarian teratoma	Prospective cohort	108	mRS	Mixed, no group sizes	X	12-18 months. 28/29 with teratoma had good outcome. 78/79 without teratoma had good outcome.	X	X	Surgical resections of teratoma	2 deaths - ? Not much info	X	China
Dubey et al	2020	Randomized Placebo-Controlled Trial of Intravenous Immunoglobulin in Autoimmune LGI1/CASPR2 Epilepsy	RCT	17	Seizure frequency + RBANS	8 IVIG, 9 Placebo	week 5: 6/8 of IVIG group and 2/9 placebo group achieved 50% seizure reduction. 8/8 IVIG and 5/8 placebo had stable/improved RBANS percentile. P = 0.100. 2/8 IVIG achieved seizure freedom vs 0 placebo.	11 week follow-up in 15 cases. 3 achieved seizure freedom. 9/12 required additional treatment.	1 mild-moderate headache associated with IVIG infusion	5/8 IVIG patients went on to have >/= 5 daily seizures. Refer to ST outcomes for full info.	9/12 who did not achieve seizure freedom at 11 week follow up had high dose corticosteroids.	X	X	USA
Gong et al	2022	Efficacy and tolerability of intravenous immunoglobulin versus intravenous methylprednisolone treatment in anti-N-methyl-d- aspartate receptor encephalitis	Prospective cohort	347	mRS	112 IVIG, 60 IVMP, 175 IVIG+IVMP	proportion of patients with mRS score improvement >/= 1 after 1 month: combined therapy = 93.1%, IVMP = 63.8%, IVIG = 70.7%. P=0/01. After trimatch: 86.5% vs 55.6% vs 68.7% respectively.	at 12 months, mRS scores were lower in the combined therapy group than IVIG or IVMP,before and after propensoty score analysis. P<0.05	20 infusion pain. 13 skin rash. 7 peripheral oedema. 1 DVT. 99% of adr did not lead to change/stopping infusion.	X	Before trimatch - ITU admissions: IVIG n=19, IVMP n=11, combined group n =37. After trimatch, same rates. P=0.34.	X	X	China
Hang et al	2020	Clinical Characteristics of Cognitive Impairment and 1-Year Outcome in Patients With Anti-LGI1 Antibody Encephalitis	Retrospective cohort	21	MMSE and MoCA-B scores	All IVMP, 16 IVIG + IVMP	x	at onset, 19 was the mean score. At 1 year = 25.19. improvement of 6.19. p<0.001	X	X	X	X	X	China
Huang, Q et al	2016	Clinical characteristics and outcomes between children and adults with anti-N-Methyl-D-Aspartate receptor encephalitis	Prospective cohort	29	Psychiatric/neurological status	All corticosteroids, 20 IVIG, 6 Plasma exchange, 6 cyclophosphamide	baseline:14 in stage 4, 0 in stage2. at 1 month, 8 reached stage 2. p= 0.682.	At 6 months, 19 in stage 2 (p=0.002). At 12 months 15/22 in stage 2, p = 0.466) but 7 missing at follow-up.	X	X	X	X	X	China
Huang, X et al	2015	Clinical analysis on anti-N-methyl-D-aspartate receptor encephalitis cases: Chinese experience	Retrospective cohort	33	mRS	3 IVIG + IVMP + Plasma exchange. 11 IVIG + IVMP. 15 IVMP. 4 IVIG.	x	Follow-up varied greatly from 0.5 - 21 months. 24 patients achieved mrs 0-2.	X	X	X	X	X	China
Huang, X et al	2021	Clinical Features, Immunotherapy, and Outcomes of Anti-Leucine-Rich Glioma-Inactivated-1 Encephalitis	Prospective cohort	43	mRS	42 IVMP, 21 IVMP + IVIG, 1 IVIG	at 3 momths 77% </= 2 mRs	At 6 months, 81% of patients had an MRS </= 2	X	X	4 patients required mycophenalate mofetil	X	X	China
Kong et al	2019	Immunotherapy for anti-NMDA receptor encephalitis: Experience from a single center in Taiwan	Retrospective cohort	24	mRS	All steroids +/- IVIG +/- Plasma exchange	x	At 6 months, 21/24 had mrs </= 2	X	X	14 required 2nd line rituximab or cyclophosphamide. 17 admitted to ICU.	X	X	Taiwan
Lee, S.T et al	2022	The safety and efficacy of intravenous immunoglobulin in autoimmune encephalitis	Single-arm trial	18	mRS	All IVIG	6/18 achieved mRS 0-2 at day 8. 12 required rescue therapy. On day 8, 10 had a 'favourable' mRS, p=0.004. at day 29, 15 had 'favourable' mRS score, p=0.0001	X	5 possible/definite ADR, all transient and mild	X	12 required rescue immunotherapy at day 8 - steroids, rituximab, steroid + rituximab, tocilizumab, or rituximab and tocilizumab.	X	X	South Korea
Lee, WJ et al	2021	Teratoma Removal, Steroid, IVIG, Rituximab and Tocilizumab (T-SIRT) in Anti-NMDAR Encephalitis	Prospective cohort	78	CASE and mRS	75 IVIG, 69 Steroids, 2 plasma exchange, 72 rituxumab, 52 tialuzimab.	x	Follow up ranged from 6-24 months. Median mRS was 1 (0-5). Favourable outcomes frequency: 58. Poor outcome frequency: 20. According to CASE scores.	None IVIG related	X	Combined therapies	X	X	South Korea
Lee, W.J. Et al	2022	Seronegative autoimmune encephalitis: clinical characteristics and factors associated with outcomes	Retrospective cohort	147	CASE and mRS	142 IVIG, 117 steroids, 113 rituximab, 59 Tociluzimab, 15 cyclophosphamide	x	2 years follow up. Frequency of favourable outcomes (score0-2) was 83.	None IVIG related	X	Combined therapies	X	X	South Korea
Melamud et al	2020	Autoimmune encephalitis and immune therapy: lessons from Argentina	Retrospective cohort	10	mRS	5 IVIG+IVMP, 2 IVMP, 1 Plasma exchange + IVIG, 2 IVIG	x	Follow up ranged from, 5-116 months. Median mRS went from 5 to 1. P<0.05	X	X	5 patients required second line therapy - all of these patients had IVIG first line. Additional therapy: rituximab +/- cyclophosphamide.	X	X	Argentina
Pham et al	2011	Therapeutic Plasma Exchange for the Treatment of Anti-NMDA Receptor Encephalitis	Retrospective cohort	9	Neurological status	All plasma exchange + steroids + IVIG	x	6 patients had follow-up info available. 3 had substantial/full improvement and 3 had limited improvement.	X	X	Yes	X	X	USA
Pradhan, S et al	2019	Antibody Negative Autoimmune Encephalitis‐ Does it Differ from Definite One?	Prospective cohort	31	Symptom resolution	14 steroids, 4 IVIG, 8 steroids + IVIG	x	19 had a complete response. 10 had a partial resolution. 25 could do daily activities independently.	X	X	X	X	X	India
Shin et al	2013	VGKC-complex/LGI1-antibody encephalitis: Clinical manifestations and response to immunotherapy	Retrospective cohort	14	mRS	7 corticosteroids, 5 IVIG + corticosteroids	x	Follow up ranges from 1 month to 2 years. For corticosteroid treatment, all positive responses and 2 near complete recovery. In the IVIG+steroid group, 4/5 showed near complete recovery and no relapses.	X	X	X	X	X	South Korea
Titulaer et al	2013	Treatment and prognostic factors for long-term outcome in patients with anti-N-Methyl-D-Aspartate (NMDA) receptor encephalitis: a cohort study	Prospective cohort	577	mRS	Steroids, IVIG and plasma exchange combinations	within 4 weeks of treatment 251 had symptom improvement	At 24 month follow-up, 204/252 had a good outcome of mrs 0-2	X	X	X	X	X	Spain and USA
Wang, J et al	2021	High Dose Steroids as First-Line Treatment Increased the Risk of In-Hospital Infections in Patients With Anti-NMDAR Encephalitis	Retrospective cohort	278	In-hospital infection rate	34 IVMP, 84 IVIG, 160 IVIG + IVMP	x	X	103/160 of IVIG+IVMP group had 1 or more episodes of clinical infection during hospital stay compared to 33/84 in IVIG group. P<0.001). Patients in combination group had significantly higher complications (71.25% vs 61.90%, p=0.018)	X	X	X	X	China
Wang, Y et al	2021	Characteristics and outcome-related factors of seizure at the first onset of autoimmune encephalitis: A retrospective study	Retrospective cohort	56	seizure frequency, mRS	23 given gamma globulin, 17 given immunosuppressive agent, no clear breakdown on how many were given both	X	The odds of patients treated with human gamma globulin achieving seizure free status after early withdrawal were 5.852 times greater than those not treated with these. Multivariable regression showed p<0.05 when human gamma globulin use is related to seizure outcome.	X	The odds of patients treated with human gamma globulin achieving seizure free status after early withdrawal were 5.852 times greater than those not treated with these. Multivariable regression showed p<0.05 when human gamma globulin use is related to seizure outcome.	Many of the patients (n=17) were also treated with 'immunosuppressive agent' but it is not clear what the agent is and it is not clear whether patients received just one therapy or both.	X	X	China
Wong et al	2010	An effective immunotherapy regimen for VGKC antibody-positive limbic encephalitis	Single-arm trial	9	Antibody titres, MRI brain	all had plasma exchange, IVIG, IVMP		ACE score improvement in 4/5 patients	Yes from plasma exchange	X	X	X	X	England
Xu, Q et al	2020	Clinical features, treatments, and outcomes of patients with anti-N-methyl-D-aspartate encephalitis—a single-center, retrospective analysis in China	Retrospective cohort	31	mRS	All had steroids, 26 IVIG, 2 plasma exchange, 2 rituximab, 1 azathioprine	29 patients improved in the 'acute' period. The mRS score was significantly lower at last follow-up than at onset (median 0 from median 4). P<0.0001	At least 1 year follow-up available fot all patients. 28 patients obtained satisfactory outcomes including mRS score 0-2 in all patients compared to only 5 patients at baseline.	X	X	X	2 deaths	X	Japan
Yoshikawa, K et al	2020	Bickerstaff brainstem encephalitis with or without anti-GQ1b antibody	Retrospective cohort	83	Functional Grade	28 IVIG, 12 corticosteroids, 2 plasmapheresis, 34 corticosteroids + IVIG, 4 had all	x	25/28 IVIG group, 9/12 steroids group, and 31/34 of IVIG+steroid group reached 'favourable result' at final outcome.	X	X	X	X	X	Japan
Zhang et al	2018	Clinical Characteristics and Prognosis of Severe Anti-N-methyl-d-aspartate Receptor Encephalitis Patients	Prospective cohort	111	mRS	97 corticosteroids, 74 IVIG, 19 plasmapheresis	initial mRS: 40 patients 0-2 and 71 at 3-5. At 2 months 57 patients at 0-2 and 54 at 3-6.	Long-term mRS scores (93 available): 83 patients at 0-2, 10 patients at 3-6	X	X	X	Mortality rate within 6 months = 4.5%	X	China
Zhang et al	2019	Efficacy of Therapeutic Plasma Exchange in Patients with Severe Refractory Anti-NMDA Receptor Encephalitis	Non-randomised trial	40	mRS	all IVIG + steroids, 19 had plasma exchange as well	in 7/18 patients, NMDAR antibody titres decreased/were negative after administering IVIG.	At 12 months: 8 patients mRS 0-2, 53 patients mrs 3-6. Compared to baseline, all 61 had mRS score 4-5	X	X	X	X	X	China
Zhu et al	2020	Clinical characteristics of GAD 65-associated autoimmune encephalitis	Retrospective cohort	7	No measure specified	6 IVMP + IVIG, 1 IVIG	7/7 experienced reduction in symptoms.	x	X	Less seizures	X	X	X	China
Zhu et al	2020	Clinical Characteristics of Anti-GABA-B Receptor Encephalitis	Retrospective cohort	14	No measure specified	5 hormone shock therapy, 3 IVIG, 6 both	association with less seizures, cognitive function improved. No numbers given.	X	X	Less seizures	X	X	X	China
